# Supplementary material for: A retrospective analysis of malaria deaths in the pre- and intra- COVID 19 pandemic era, Ghana, 2016–2021
Source: PLoS One. 2024 Feb 6;19(2):e0286212. doi: 10.1371/journal.pone.0286212 (PMC10846731; doi:10.1371/journal.pone.0286212)
Supplement: S1 Table — (XLSX) [file pone.0286212.s001.xlsx]

## Sheet: Sheet 1
month	year	region	Patients dying of Malaria, < 5 years	Patients dying of Malaria, ≥ 5 years
January	2016	Ahafo	0	0
January	2016	Ashanti	3	12
January	2016	Bono	3	10
January	2016	Bono East	1	9
January	2016	Central	4	6
January	2016	Eastern	3	6
January	2016	Greater Accra	5	4
January	2016	North East	0	2
January	2016	Northern	11	12
January	2016	Oti	3	5
January	2016	Savannah	2	2
January	2016	Upper East	1	4
January	2016	Upper West	2	3
January	2016	Volta	1	22
January	2016	Western	1	4
January	2016	Western North	2	1
February	2016	Ahafo	0	0
February	2016	Ashanti	6	10
February	2016	Bono	0	4
February	2016	Bono East	4	1
February	2016	Central	4	10
February	2016	Eastern	1	2
February	2016	Greater Accra	0	3
February	2016	North East	7	4
February	2016	Northern	18	18
February	2016	Oti	0	1
February	2016	Savannah	5	5
February	2016	Upper East	0	3
February	2016	Upper West	6	5
February	2016	Volta	5	7
February	2016	Western	4	1
February	2016	Western North	1	2
March	2016	Ahafo	0	0
March	2016	Ashanti	4	11
March	2016	Bono	0	3
March	2016	Bono East	1	2
March	2016	Central	2	3
March	2016	Eastern	3	1
March	2016	Greater Accra	0	0
March	2016	North East	4	1
March	2016	Northern	14	7
March	2016	Oti	0	1
March	2016	Savannah	6	3
March	2016	Upper East	1	5
March	2016	Upper West	6	6
March	2016	Volta	2	4
March	2016	Western	4	1
March	2016	Western North	2	1
April	2016	Ahafo	0	0
April	2016	Ashanti	2	10
April	2016	Bono	2	1
April	2016	Bono East	5	1
April	2016	Central	4	9
April	2016	Eastern	6	2
April	2016	Greater Accra	0	4
April	2016	North East	3	1
April	2016	Northern	5	7
April	2016	Oti	2	5
April	2016	Savannah	1	0
April	2016	Upper East	2	3
April	2016	Upper West	0	4
April	2016	Volta	2	9
April	2016	Western	4	3
April	2016	Western North	4	2
May	2016	Ahafo	0	0
May	2016	Ashanti	6	10
May	2016	Bono	1	3
May	2016	Bono East	8	2
May	2016	Central	0	4
May	2016	Eastern	2	3
May	2016	Greater Accra	3	6
May	2016	North East	0	2
May	2016	Northern	6	6
May	2016	Oti	1	1
May	2016	Savannah	2	2
May	2016	Upper East	1	7
May	2016	Upper West	1	3
May	2016	Volta	1	3
May	2016	Western	8	1
May	2016	Western North	4	0
June	2016	Ahafo	1	0
June	2016	Ashanti	9	8
June	2016	Bono	1	5
June	2016	Bono East	8	2
June	2016	Central	4	7
June	2016	Eastern	4	6
June	2016	Greater Accra	1	0
June	2016	North East	3	1
June	2016	Northern	5	8
June	2016	Oti	3	3
June	2016	Savannah	4	2
June	2016	Upper East	1	3
June	2016	Upper West	1	3
June	2016	Volta	4	3
June	2016	Western	7	6
June	2016	Western North	2	2
July	2016	Ahafo	0	0
July	2016	Ashanti	1	4
July	2016	Bono	2	1
July	2016	Bono East	4	1
July	2016	Central	4	6
July	2016	Eastern	1	4
July	2016	Greater Accra	1	0
July	2016	North East	3	0
July	2016	Northern	15	9
July	2016	Oti	1	2
July	2016	Savannah	1	4
July	2016	Upper East	3	6
July	2016	Upper West	2	0
July	2016	Volta	4	8
July	2016	Western	3	2
July	2016	Western North	1	1
August	2016	Ahafo	0	0
August	2016	Ashanti	5	9
August	2016	Bono	1	4
August	2016	Bono East	5	0
August	2016	Central	3	5
August	2016	Eastern	5	3
August	2016	Greater Accra	2	3
August	2016	North East	6	4
August	2016	Northern	14	5
August	2016	Oti	1	2
August	2016	Savannah	0	0
August	2016	Upper East	6	5
August	2016	Upper West	0	2
August	2016	Volta	0	5
August	2016	Western	2	0
August	2016	Western North	1	2
September	2016	Ahafo	1	0
September	2016	Ashanti	4	6
September	2016	Bono	0	0
September	2016	Bono East	4	0
September	2016	Central	4	2
September	2016	Eastern	3	0
September	2016	Greater Accra	2	3
September	2016	North East	12	3
September	2016	Northern	23	9
September	2016	Oti	1	1
September	2016	Savannah	1	0
September	2016	Upper East	5	3
September	2016	Upper West	2	6
September	2016	Volta	3	9
September	2016	Western	2	1
September	2016	Western North	1	2
October	2016	Ahafo	0	0
October	2016	Ashanti	5	7
October	2016	Bono	2	3
October	2016	Bono East	1	1
October	2016	Central	2	7
October	2016	Eastern	1	2
October	2016	Greater Accra	0	0
October	2016	North East	4	0
October	2016	Northern	14	6
October	2016	Oti	0	1
October	2016	Savannah	0	0
October	2016	Upper East	4	14
October	2016	Upper West	2	5
October	2016	Volta	6	7
October	2016	Western	2	2
October	2016	Western North	2	4
November	2016	Ahafo	0	0
November	2016	Ashanti	6	3
November	2016	Bono	2	3
November	2016	Bono East	4	0
November	2016	Central	4	3
November	2016	Eastern	0	2
November	2016	Greater Accra	1	2
November	2016	North East	4	3
November	2016	Northern	11	1
November	2016	Oti	4	0
November	2016	Savannah	1	2
November	2016	Upper East	7	8
November	2016	Upper West	5	2
November	2016	Volta	3	6
November	2016	Western	3	3
November	2016	Western North	0	0
December	2016	Ahafo	0	0
December	2016	Ashanti	0	3
December	2016	Bono	1	2
December	2016	Bono East	1	0
December	2016	Central	1	6
December	2016	Eastern	1	2
December	2016	Greater Accra	0	0
December	2016	North East	4	2
December	2016	Northern	8	4
December	2016	Oti	4	1
December	2016	Savannah	1	1
December	2016	Upper East	5	5
December	2016	Upper West	0	3
December	2016	Volta	2	5
December	2016	Western	1	1
December	2016	Western North	0	0
January	2017	Ahafo	0	0
January	2017	Ashanti	2	5
January	2017	Bono	1	2
January	2017	Bono East	3	2
January	2017	Central	1	3
January	2017	Eastern	1	3
January	2017	Greater Accra	1	0
January	2017	North East	1	3
January	2017	Northern	11	8
January	2017	Oti	0	0
January	2017	Savannah	0	2
January	2017	Upper East	3	0
January	2017	Upper West	4	1
January	2017	Volta	4	3
January	2017	Western	2	0
January	2017	Western North	1	0
February	2017	Ahafo	0	1
February	2017	Ashanti	2	4
February	2017	Bono	3	0
February	2017	Bono East	3	2
February	2017	Central	1	0
February	2017	Eastern	0	2
February	2017	Greater Accra	0	1
February	2017	North East	2	1
February	2017	Northern	2	3
February	2017	Oti	0	1
February	2017	Savannah	0	0
February	2017	Upper East	4	0
February	2017	Upper West	2	2
February	2017	Volta	3	1
February	2017	Western	1	2
February	2017	Western North	3	0
March	2017	Ahafo	1	1
March	2017	Ashanti	0	4
March	2017	Bono	1	0
March	2017	Bono East	0	3
March	2017	Central	1	0
March	2017	Eastern	0	1
March	2017	Greater Accra	0	1
March	2017	North East	4	4
March	2017	Northern	1	2
March	2017	Oti	0	0
March	2017	Savannah	0	0
March	2017	Upper East	1	1
March	2017	Upper West	1	0
March	2017	Volta	0	0
March	2017	Western	3	2
March	2017	Western North	1	0
April	2017	Ahafo	0	0
April	2017	Ashanti	0	3
April	2017	Bono	1	0
April	2017	Bono East	1	2
April	2017	Central	4	1
April	2017	Eastern	1	0
April	2017	Greater Accra	1	0
April	2017	North East	2	1
April	2017	Northern	4	1
April	2017	Oti	2	0
April	2017	Savannah	0	0
April	2017	Upper East	1	2
April	2017	Upper West	0	1
April	2017	Volta	1	0
April	2017	Western	3	2
April	2017	Western North	0	0
May	2017	Ahafo	0	0
May	2017	Ashanti	2	5
May	2017	Bono	1	0
May	2017	Bono East	3	2
May	2017	Central	3	3
May	2017	Eastern	3	1
May	2017	Greater Accra	1	0
May	2017	North East	0	1
May	2017	Northern	5	1
May	2017	Oti	0	0
May	2017	Savannah	0	2
May	2017	Upper East	0	1
May	2017	Upper West	2	2
May	2017	Volta	0	0
May	2017	Western	3	0
May	2017	Western North	0	0
June	2017	Ahafo	2	0
June	2017	Ashanti	2	5
June	2017	Bono	0	1
June	2017	Bono East	2	1
June	2017	Central	2	1
June	2017	Eastern	2	0
June	2017	Greater Accra	0	2
June	2017	North East	1	1
June	2017	Northern	8	2
June	2017	Oti	0	0
June	2017	Savannah	3	0
June	2017	Upper East	0	0
June	2017	Upper West	2	2
June	2017	Volta	2	1
June	2017	Western	2	2
June	2017	Western North	1	2
July	2017	Ahafo	0	0
July	2017	Ashanti	1	10
July	2017	Bono	0	3
July	2017	Bono East	9	1
July	2017	Central	1	3
July	2017	Eastern	2	1
July	2017	Greater Accra	1	0
July	2017	North East	1	0
July	2017	Northern	6	2
July	2017	Oti	0	0
July	2017	Savannah	2	2
July	2017	Upper East	11	2
July	2017	Upper West	7	1
July	2017	Volta	1	2
July	2017	Western	1	1
July	2017	Western North	0	0
August	2017	Ahafo	1	0
August	2017	Ashanti	2	10
August	2017	Bono	1	2
August	2017	Bono East	4	0
August	2017	Central	0	3
August	2017	Eastern	1	2
August	2017	Greater Accra	1	3
August	2017	North East	4	1
August	2017	Northern	12	6
August	2017	Oti	0	1
August	2017	Savannah	2	0
August	2017	Upper East	1	2
August	2017	Upper West	1	0
August	2017	Volta	0	0
August	2017	Western	2	0
August	2017	Western North	0	0
September	2017	Ahafo	0	0
September	2017	Ashanti	0	2
September	2017	Bono	1	2
September	2017	Bono East	0	0
September	2017	Central	1	1
September	2017	Eastern	1	4
September	2017	Greater Accra	1	4
September	2017	North East	6	1
September	2017	Northern	6	3
September	2017	Oti	0	0
September	2017	Savannah	0	2
September	2017	Upper East	1	2
September	2017	Upper West	1	0
September	2017	Volta	0	0
September	2017	Western	4	1
September	2017	Western North	0	0
October	2017	Ahafo	0	0
October	2017	Ashanti	3	5
October	2017	Bono	1	1
October	2017	Bono East	5	2
October	2017	Central	1	2
October	2017	Eastern	2	3
October	2017	Greater Accra	0	1
October	2017	North East	6	2
October	2017	Northern	12	4
October	2017	Oti	0	0
October	2017	Savannah	1	0
October	2017	Upper East	0	0
October	2017	Upper West	0	1
October	2017	Volta	1	1
October	2017	Western	0	4
October	2017	Western North	0	0
November	2017	Ahafo	0	0
November	2017	Ashanti	0	3
November	2017	Bono	2	0
November	2017	Bono East	1	1
November	2017	Central	0	1
November	2017	Eastern	2	3
November	2017	Greater Accra	0	1
November	2017	North East	5	2
November	2017	Northern	13	3
November	2017	Oti	1	0
November	2017	Savannah	1	2
November	2017	Upper East	0	0
November	2017	Upper West	2	0
November	2017	Volta	0	1
November	2017	Western	1	2
November	2017	Western North	0	0
December	2017	Ahafo	0	0
December	2017	Ashanti	3	1
December	2017	Bono	1	4
December	2017	Bono East	3	2
December	2017	Central	0	2
December	2017	Eastern	4	2
December	2017	Greater Accra	0	1
December	2017	North East	0	3
December	2017	Northern	6	6
December	2017	Oti	0	0
December	2017	Savannah	0	2
December	2017	Upper East	0	0
December	2017	Upper West	2	0
December	2017	Volta	2	0
December	2017	Western	1	2
December	2017	Western North	0	0
January	2018	Ahafo	0	0
January	2018	Ashanti	1	3
January	2018	Bono	0	0
January	2018	Bono East	1	1
January	2018	Central	0	0
January	2018	Eastern	1	2
January	2018	Greater Accra	0	0
January	2018	North East	0	0
January	2018	Northern	8	4
January	2018	Oti	0	0
January	2018	Savannah	5	3
January	2018	Upper East	0	0
January	2018	Upper West	0	0
January	2018	Volta	0	0
January	2018	Western	0	0
January	2018	Western North	0	0
February	2018	Ahafo	0	0
February	2018	Ashanti	3	7
February	2018	Bono	1	2
February	2018	Bono East	1	1
February	2018	Central	2	0
February	2018	Eastern	0	2
February	2018	Greater Accra	1	1
February	2018	North East	1	1
February	2018	Northern	1	0
February	2018	Oti	0	0
February	2018	Savannah	1	0
February	2018	Upper East	0	2
February	2018	Upper West	0	0
February	2018	Volta	1	0
February	2018	Western	3	0
February	2018	Western North	0	0
March	2018	Ahafo	0	0
March	2018	Ashanti	3	1
March	2018	Bono	0	0
March	2018	Bono East	3	1
March	2018	Central	0	0
March	2018	Eastern	1	1
March	2018	Greater Accra	0	1
March	2018	North East	2	0
March	2018	Northern	3	3
March	2018	Oti	0	0
March	2018	Savannah	1	1
March	2018	Upper East	0	1
March	2018	Upper West	1	0
March	2018	Volta	0	0
March	2018	Western	2	2
March	2018	Western North	0	0
April	2018	Ahafo	0	0
April	2018	Ashanti	0	6
April	2018	Bono	1	0
April	2018	Bono East	0	1
April	2018	Central	1	2
April	2018	Eastern	4	2
April	2018	Greater Accra	0	0
April	2018	North East	2	0
April	2018	Northern	2	2
April	2018	Oti	2	0
April	2018	Savannah	0	1
April	2018	Upper East	0	0
April	2018	Upper West	3	0
April	2018	Volta	0	0
April	2018	Western	4	0
April	2018	Western North	0	0
May	2018	Ahafo	0	0
May	2018	Ashanti	4	6
May	2018	Bono	1	0
May	2018	Bono East	3	0
May	2018	Central	4	2
May	2018	Eastern	4	0
May	2018	Greater Accra	1	0
May	2018	North East	0	0
May	2018	Northern	1	1
May	2018	Oti	1	0
May	2018	Savannah	2	0
May	2018	Upper East	0	1
May	2018	Upper West	0	0
May	2018	Volta	0	1
May	2018	Western	2	1
May	2018	Western North	1	0
June	2018	Ahafo	0	0
June	2018	Ashanti	0	0
June	2018	Bono	2	1
June	2018	Bono East	3	0
June	2018	Central	4	1
June	2018	Eastern	1	3
June	2018	Greater Accra	0	0
June	2018	North East	0	0
June	2018	Northern	2	2
June	2018	Oti	0	1
June	2018	Savannah	1	0
June	2018	Upper East	0	0
June	2018	Upper West	2	0
June	2018	Volta	0	2
June	2018	Western	0	0
June	2018	Western North	0	0
July	2018	Ahafo	0	0
July	2018	Ashanti	1	2
July	2018	Bono	2	0
July	2018	Bono East	0	0
July	2018	Central	0	1
July	2018	Eastern	2	3
July	2018	Greater Accra	0	2
July	2018	North East	3	0
July	2018	Northern	5	5
July	2018	Oti	0	0
July	2018	Savannah	2	0
July	2018	Upper East	2	0
July	2018	Upper West	4	2
July	2018	Volta	0	0
July	2018	Western	1	0
July	2018	Western North	1	0
August	2018	Ahafo	0	0
August	2018	Ashanti	1	1
August	2018	Bono	1	1
August	2018	Bono East	4	2
August	2018	Central	1	3
August	2018	Eastern	0	0
August	2018	Greater Accra	2	3
August	2018	North East	2	1
August	2018	Northern	8	7
August	2018	Oti	0	0
August	2018	Savannah	0	0
August	2018	Upper East	0	1
August	2018	Upper West	0	0
August	2018	Volta	2	0
August	2018	Western	2	1
August	2018	Western North	1	0
September	2018	Ahafo	0	0
September	2018	Ashanti	7	3
September	2018	Bono	3	1
September	2018	Bono East	3	0
September	2018	Central	0	0
September	2018	Eastern	2	2
September	2018	Greater Accra	1	4
September	2018	North East	1	0
September	2018	Northern	10	4
September	2018	Oti	0	1
September	2018	Savannah	0	2
September	2018	Upper East	2	1
September	2018	Upper West	1	2
September	2018	Volta	0	0
September	2018	Western	2	0
September	2018	Western North	1	0
October	2018	Ahafo	0	0
October	2018	Ashanti	3	1
October	2018	Bono	2	0
October	2018	Bono East	6	2
October	2018	Central	0	0
October	2018	Eastern	1	1
October	2018	Greater Accra	1	1
October	2018	North East	2	0
October	2018	Northern	7	2
October	2018	Oti	2	1
October	2018	Savannah	0	1
October	2018	Upper East	1	0
October	2018	Upper West	0	1
October	2018	Volta	3	1
October	2018	Western	0	0
October	2018	Western North	0	0
November	2018	Ahafo	2	0
November	2018	Ashanti	2	1
November	2018	Bono	0	3
November	2018	Bono East	3	2
November	2018	Central	0	1
November	2018	Eastern	1	2
November	2018	Greater Accra	0	0
November	2018	North East	0	0
November	2018	Northern	5	1
November	2018	Oti	1	2
November	2018	Savannah	0	0
November	2018	Upper East	0	2
November	2018	Upper West	3	2
November	2018	Volta	1	0
November	2018	Western	0	1
November	2018	Western North	1	1
December	2018	Ahafo	0	0
December	2018	Ashanti	1	1
December	2018	Bono	1	3
December	2018	Bono East	3	1
December	2018	Central	0	0
December	2018	Eastern	0	3
December	2018	Greater Accra	1	1
December	2018	North East	1	0
December	2018	Northern	0	1
December	2018	Oti	0	1
December	2018	Savannah	0	0
December	2018	Upper East	0	0
December	2018	Upper West	3	0
December	2018	Volta	0	0
December	2018	Western	1	0
December	2018	Western North	2	1
January	2019	Ahafo	0	1
January	2019	Ashanti	1	1
January	2019	Bono	3	1
January	2019	Bono East	1	0
January	2019	Central	0	3
January	2019	Eastern	1	10
January	2019	Greater Accra	1	0
January	2019	North East	2	1
January	2019	Northern	1	4
January	2019	Oti	0	2
January	2019	Savannah	1	0
January	2019	Upper East	0	1
January	2019	Upper West	0	0
January	2019	Volta	0	1
January	2019	Western	2	0
January	2019	Western North	2	0
February	2019	Ahafo	0	0
February	2019	Ashanti	1	0
February	2019	Bono	1	3
February	2019	Bono East	1	3
February	2019	Central	2	4
February	2019	Eastern	0	2
February	2019	Greater Accra	0	0
February	2019	North East	0	1
February	2019	Northern	1	1
February	2019	Oti	0	1
February	2019	Savannah	0	0
February	2019	Upper East	0	0
February	2019	Upper West	1	0
February	2019	Volta	1	0
February	2019	Western	0	0
February	2019	Western North	0	0
March	2019	Ahafo	0	0
March	2019	Ashanti	0	2
March	2019	Bono	1	0
March	2019	Bono East	1	0
March	2019	Central	1	1
March	2019	Eastern	0	3
March	2019	Greater Accra	0	0
March	2019	North East	2	1
March	2019	Northern	1	1
March	2019	Oti	0	0
March	2019	Savannah	0	0
March	2019	Upper East	0	0
March	2019	Upper West	1	1
March	2019	Volta	0	0
March	2019	Western	4	1
March	2019	Western North	0	2
April	2019	Ahafo	0	0
April	2019	Ashanti	1	1
April	2019	Bono	0	0
April	2019	Bono East	0	0
April	2019	Central	0	0
April	2019	Eastern	1	1
April	2019	Greater Accra	0	0
April	2019	North East	1	1
April	2019	Northern	0	1
April	2019	Oti	0	0
April	2019	Savannah	0	0
April	2019	Upper East	0	1
April	2019	Upper West	0	0
April	2019	Volta	1	1
April	2019	Western	0	0
April	2019	Western North	1	0
May	2019	Ahafo	1	0
May	2019	Ashanti	0	0
May	2019	Bono	1	0
May	2019	Bono East	0	1
May	2019	Central	0	1
May	2019	Eastern	2	0
May	2019	Greater Accra	0	0
May	2019	North East	0	0
May	2019	Northern	2	0
May	2019	Oti	1	1
May	2019	Savannah	2	0
May	2019	Upper East	0	0
May	2019	Upper West	1	0
May	2019	Volta	0	3
May	2019	Western	1	0
May	2019	Western North	1	0
June	2019	Ahafo	0	0
June	2019	Ashanti	5	2
June	2019	Bono	2	2
June	2019	Bono East	3	1
June	2019	Central	1	1
June	2019	Eastern	1	3
June	2019	Greater Accra	0	2
June	2019	North East	0	0
June	2019	Northern	2	4
June	2019	Oti	0	1
June	2019	Savannah	1	0
June	2019	Upper East	0	0
June	2019	Upper West	3	1
June	2019	Volta	0	0
June	2019	Western	0	2
June	2019	Western North	0	0
July	2019	Ahafo	0	0
July	2019	Ashanti	1	0
July	2019	Bono	3	1
July	2019	Bono East	4	1
July	2019	Central	0	1
July	2019	Eastern	1	2
July	2019	Greater Accra	0	0
July	2019	North East	1	1
July	2019	Northern	4	0
July	2019	Oti	1	1
July	2019	Savannah	0	0
July	2019	Upper East	0	0
July	2019	Upper West	2	1
July	2019	Volta	1	3
July	2019	Western	0	0
July	2019	Western North	1	1
August	2019	Ahafo	1	2
August	2019	Ashanti	1	4
August	2019	Bono	3	0
August	2019	Bono East	0	2
August	2019	Central	1	1
August	2019	Eastern	2	2
August	2019	Greater Accra	1	1
August	2019	North East	1	1
August	2019	Northern	2	2
August	2019	Oti	0	0
August	2019	Savannah	0	1
August	2019	Upper East	1	0
August	2019	Upper West	0	1
August	2019	Volta	3	3
August	2019	Western	2	0
August	2019	Western North	0	0
September	2019	Ahafo	0	0
September	2019	Ashanti	0	1
September	2019	Bono	0	0
September	2019	Bono East	6	1
September	2019	Central	1	0
September	2019	Eastern	1	2
September	2019	Greater Accra	1	1
September	2019	North East	1	0
September	2019	Northern	5	4
September	2019	Oti	0	1
September	2019	Savannah	0	0
September	2019	Upper East	0	2
September	2019	Upper West	1	0
September	2019	Volta	1	2
September	2019	Western	0	0
September	2019	Western North	0	0
October	2019	Ahafo	1	0
October	2019	Ashanti	2	3
October	2019	Bono	1	0
October	2019	Bono East	0	0
October	2019	Central	2	1
October	2019	Eastern	0	2
October	2019	Greater Accra	0	1
October	2019	North East	0	1
October	2019	Northern	7	4
October	2019	Oti	0	0
October	2019	Savannah	0	0
October	2019	Upper East	0	1
October	2019	Upper West	0	0
October	2019	Volta	1	1
October	2019	Western	0	0
October	2019	Western North	1	0
November	2019	Ahafo	0	0
November	2019	Ashanti	0	3
November	2019	Bono	0	3
November	2019	Bono East	3	1
November	2019	Central	1	0
November	2019	Eastern	3	1
November	2019	Greater Accra	1	3
November	2019	North East	0	0
November	2019	Northern	2	0
November	2019	Oti	2	0
November	2019	Savannah	0	0
November	2019	Upper East	0	0
November	2019	Upper West	2	0
November	2019	Volta	0	2
November	2019	Western	0	0
November	2019	Western North	0	0
December	2019	Ahafo	0	0
December	2019	Ashanti	2	0
December	2019	Bono	1	3
December	2019	Bono East	4	1
December	2019	Central	0	0
December	2019	Eastern	0	1
December	2019	Greater Accra	3	1
December	2019	North East	0	0
December	2019	Northern	2	2
December	2019	Oti	0	0
December	2019	Savannah	0	0
December	2019	Upper East	0	1
December	2019	Upper West	2	1
December	2019	Volta	1	1
December	2019	Western	1	1
December	2019	Western North	0	0
January	2020	Ahafo	0	0
January	2020	Ashanti	1	1
January	2020	Bono	0	0
January	2020	Bono East	1	1
January	2020	Central	1	1
January	2020	Eastern	0	0
January	2020	Greater Accra	0	1
January	2020	North East	1	0
January	2020	Northern	1	3
January	2020	Oti	0	0
January	2020	Savannah	0	0
January	2020	Upper East	0	0
January	2020	Upper West	0	0
January	2020	Volta	0	0
January	2020	Western	1	1
January	2020	Western North	0	1
February	2020	Ahafo	0	0
February	2020	Ashanti	1	2
February	2020	Bono	1	0
February	2020	Bono East	0	2
February	2020	Central	1	3
February	2020	Eastern	0	1
February	2020	Greater Accra	0	2
February	2020	North East	0	0
February	2020	Northern	2	1
February	2020	Oti	0	0
February	2020	Savannah	0	0
February	2020	Upper East	0	0
February	2020	Upper West	0	0
February	2020	Volta	0	1
February	2020	Western	0	1
February	2020	Western North	0	0
March	2020	Ahafo	0	0
March	2020	Ashanti	1	2
March	2020	Bono	1	0
March	2020	Bono East	0	0
March	2020	Central	0	1
March	2020	Eastern	1	0
March	2020	Greater Accra	0	1
March	2020	North East	0	0
March	2020	Northern	0	2
March	2020	Oti	0	0
March	2020	Savannah	0	0
March	2020	Upper East	0	0
March	2020	Upper West	0	1
March	2020	Volta	0	0
March	2020	Western	1	0
March	2020	Western North	1	0
April	2020	Ahafo	0	1
April	2020	Ashanti	1	1
April	2020	Bono	1	0
April	2020	Bono East	0	1
April	2020	Central	1	2
April	2020	Eastern	1	1
April	2020	Greater Accra	0	3
April	2020	North East	0	0
April	2020	Northern	0	0
April	2020	Oti	1	0
April	2020	Savannah	0	1
April	2020	Upper East	0	0
April	2020	Upper West	1	0
April	2020	Volta	1	1
April	2020	Western	0	1
April	2020	Western North	0	0
May	2020	Ahafo	0	0
May	2020	Ashanti	1	1
May	2020	Bono	1	0
May	2020	Bono East	0	0
May	2020	Central	1	2
May	2020	Eastern	1	2
May	2020	Greater Accra	0	3
May	2020	North East	0	0
May	2020	Northern	2	2
May	2020	Oti	0	0
May	2020	Savannah	2	0
May	2020	Upper East	0	0
May	2020	Upper West	0	1
May	2020	Volta	0	2
May	2020	Western	1	2
May	2020	Western North	2	1
June	2020	Ahafo	0	0
June	2020	Ashanti	1	6
June	2020	Bono	1	0
June	2020	Bono East	0	0
June	2020	Central	2	0
June	2020	Eastern	1	3
June	2020	Greater Accra	0	2
June	2020	North East	2	0
June	2020	Northern	7	0
June	2020	Oti	0	1
June	2020	Savannah	2	0
June	2020	Upper East	0	0
June	2020	Upper West	7	1
June	2020	Volta	1	1
June	2020	Western	0	0
June	2020	Western North	0	2
July	2020	Ahafo	1	1
July	2020	Ashanti	4	3
July	2020	Bono	0	0
July	2020	Bono East	2	0
July	2020	Central	2	0
July	2020	Eastern	3	2
July	2020	Greater Accra	1	8
July	2020	North East	3	2
July	2020	Northern	0	1
July	2020	Oti	0	0
July	2020	Savannah	3	0
July	2020	Upper East	0	1
July	2020	Upper West	4	5
July	2020	Volta	1	2
July	2020	Western	1	2
July	2020	Western North	1	1
August	2020	Ahafo	1	0
August	2020	Ashanti	3	7
August	2020	Bono	1	3
August	2020	Bono East	1	2
August	2020	Central	0	0
August	2020	Eastern	0	3
August	2020	Greater Accra	0	0
August	2020	North East	2	2
August	2020	Northern	2	0
August	2020	Oti	0	1
August	2020	Savannah	0	0
August	2020	Upper East	0	0
August	2020	Upper West	2	1
August	2020	Volta	0	0
August	2020	Western	0	0
August	2020	Western North	1	0
September	2020	Ahafo	0	0
September	2020	Ashanti	1	1
September	2020	Bono	0	3
September	2020	Bono East	1	0
September	2020	Central	1	0
September	2020	Eastern	0	1
September	2020	Greater Accra	0	2
September	2020	North East	1	0
September	2020	Northern	1	1
September	2020	Oti	3	0
September	2020	Savannah	0	1
September	2020	Upper East	0	0
September	2020	Upper West	0	0
September	2020	Volta	0	1
September	2020	Western	0	0
September	2020	Western North	2	0
October	2020	Ahafo	1	0
October	2020	Ashanti	0	1
October	2020	Bono	3	0
October	2020	Bono East	0	0
October	2020	Central	0	0
October	2020	Eastern	1	2
October	2020	Greater Accra	1	2
October	2020	North East	0	0
October	2020	Northern	3	6
October	2020	Oti	0	1
October	2020	Savannah	0	1
October	2020	Upper East	0	0
October	2020	Upper West	0	0
October	2020	Volta	3	0
October	2020	Western	1	1
October	2020	Western North	0	0
November	2020	Ahafo	0	0
November	2020	Ashanti	2	0
November	2020	Bono	1	1
November	2020	Bono East	2	0
November	2020	Central	0	0
November	2020	Eastern	2	2
November	2020	Greater Accra	1	2
November	2020	North East	0	1
November	2020	Northern	4	1
November	2020	Oti	0	0
November	2020	Savannah	0	0
November	2020	Upper East	0	0
November	2020	Upper West	3	0
November	2020	Volta	1	0
November	2020	Western	0	1
November	2020	Western North	1	0
December	2020	Ahafo	1	0
December	2020	Ashanti	0	1
December	2020	Bono	0	0
December	2020	Bono East	1	0
December	2020	Central	0	0
December	2020	Eastern	0	2
December	2020	Greater Accra	1	3
December	2020	North East	0	0
December	2020	Northern	3	1
December	2020	Oti	0	0
December	2020	Savannah	1	0
December	2020	Upper East	0	0
December	2020	Upper West	2	0
December	2020	Volta	2	0
December	2020	Western	0	0
December	2020	Western North	0	1
January	2021	Ahafo	0	0
January	2021	Ashanti	0	2
January	2021	Bono	0	0
January	2021	Bono East	3	2
January	2021	Central	1	0
January	2021	Eastern	0	2
January	2021	Greater Accra	0	3
January	2021	North East	0	0
January	2021	Northern	3	0
January	2021	Oti	0	0
January	2021	Savannah	1	0
January	2021	Upper East	0	1
January	2021	Upper West	1	0
January	2021	Volta	1	0
January	2021	Western	0	2
January	2021	Western North	0	1
February	2021	Ahafo	0	0
February	2021	Ashanti	2	2
February	2021	Bono	0	1
February	2021	Bono East	0	0
February	2021	Central	0	0
February	2021	Eastern	1	2
February	2021	Greater Accra	0	4
February	2021	North East	0	0
February	2021	Northern	1	4
February	2021	Oti	0	0
February	2021	Savannah	0	0
February	2021	Upper East	0	0
February	2021	Upper West	1	0
February	2021	Volta	0	0
February	2021	Western	0	0
February	2021	Western North	1	1
March	2021	Ahafo	1	0
March	2021	Ashanti	0	1
March	2021	Bono	0	1
March	2021	Bono East	2	0
March	2021	Central	1	0
March	2021	Eastern	0	1
March	2021	Greater Accra	0	0
March	2021	North East	1	0
March	2021	Northern	0	0
March	2021	Oti	0	0
March	2021	Savannah	0	0
March	2021	Upper East	0	0
March	2021	Upper West	0	0
March	2021	Volta	0	0
March	2021	Western	1	1
March	2021	Western North	0	1
April	2021	Ahafo	0	1
April	2021	Ashanti	0	0
April	2021	Bono	1	0
April	2021	Bono East	0	0
April	2021	Central	0	0
April	2021	Eastern	0	0
April	2021	Greater Accra	0	2
April	2021	North East	2	0
April	2021	Northern	1	1
April	2021	Oti	1	0
April	2021	Savannah	0	0
April	2021	Upper East	0	0
April	2021	Upper West	1	0
April	2021	Volta	0	0
April	2021	Western	1	0
April	2021	Western North	1	0
May	2021	Ahafo	0	0
May	2021	Ashanti	2	1
May	2021	Bono	0	0
May	2021	Bono East	0	0
May	2021	Central	0	0
May	2021	Eastern	1	3
May	2021	Greater Accra	0	1
May	2021	North East	0	0
May	2021	Northern	0	1
May	2021	Oti	0	0
May	2021	Savannah	0	0
May	2021	Upper East	0	0
May	2021	Upper West	0	0
May	2021	Volta	0	0
May	2021	Western	0	0
May	2021	Western North	0	0
June	2021	Ahafo	0	0
June	2021	Ashanti	0	0
June	2021	Bono	0	1
June	2021	Bono East	1	0
June	2021	Central	0	0
June	2021	Eastern	1	2
June	2021	Greater Accra	0	0
June	2021	North East	1	0
June	2021	Northern	0	0
June	2021	Oti	0	0
June	2021	Savannah	0	2
June	2021	Upper East	0	0
June	2021	Upper West	0	0
June	2021	Volta	0	0
June	2021	Western	1	0
June	2021	Western North	1	0
July	2021	Ahafo	0	0
July	2021	Ashanti	2	2
July	2021	Bono	2	1
July	2021	Bono East	2	2
July	2021	Central	1	2
July	2021	Eastern	1	0
July	2021	Greater Accra	0	0
July	2021	North East	2	1
July	2021	Northern	3	0
July	2021	Oti	0	0
July	2021	Savannah	0	0
July	2021	Upper East	1	0
July	2021	Upper West	1	0
July	2021	Volta	1	0
July	2021	Western	0	0
July	2021	Western North	1	0
August	2021	Ahafo	0	1
August	2021	Ashanti	0	0
August	2021	Bono	1	4
August	2021	Bono East	0	1
August	2021	Central	0	1
August	2021	Eastern	2	7
August	2021	Greater Accra	1	0
August	2021	North East	0	2
August	2021	Northern	0	5
August	2021	Oti	1	1
August	2021	Savannah	0	0
August	2021	Upper East	0	0
August	2021	Upper West	1	1
August	2021	Volta	2	2
August	2021	Western	0	0
August	2021	Western North	0	0
September	2021	Ahafo	0	0
September	2021	Ashanti	0	0
September	2021	Bono	2	6
September	2021	Bono East	1	1
September	2021	Central	1	0
September	2021	Eastern	0	1
September	2021	Greater Accra	1	0
September	2021	North East	1	1
September	2021	Northern	3	1
September	2021	Oti	0	1
September	2021	Savannah	0	1
September	2021	Upper East	0	1
September	2021	Upper West	1	1
September	2021	Volta	1	0
September	2021	Western	0	0
September	2021	Western North	0	0
October	2021	Ahafo	0	0
October	2021	Ashanti	1	0
October	2021	Bono	1	4
October	2021	Bono East	1	2
October	2021	Central	0	1
October	2021	Eastern	0	1
October	2021	Greater Accra	1	2
October	2021	North East	0	1
October	2021	Northern	6	0
October	2021	Oti	0	1
October	2021	Savannah	0	0
October	2021	Upper East	0	2
October	2021	Upper West	4	2
October	2021	Volta	2	0
October	2021	Western	1	1
October	2021	Western North	0	0
November	2021	Ahafo	2	1
November	2021	Ashanti	0	1
November	2021	Bono	1	2
November	2021	Bono East	2	3
November	2021	Central	0	0
November	2021	Eastern	0	0
November	2021	Greater Accra	0	0
November	2021	North East	1	1
November	2021	Northern	7	1
November	2021	Oti	0	0
November	2021	Savannah	1	0
November	2021	Upper East	0	1
November	2021	Upper West	1	2
November	2021	Volta	2	0
November	2021	Western	1	0
November	2021	Western North	0	1
December	2021	Ahafo	0	1
December	2021	Ashanti	0	0
December	2021	Bono	4	2
December	2021	Bono East	2	6
December	2021	Central	0	1
December	2021	Eastern	2	2
December	2021	Greater Accra	3	4
December	2021	North East	0	0
December	2021	Northern	4	4
December	2021	Oti	2	0
December	2021	Savannah	0	0
December	2021	Upper East	0	0
December	2021	Upper West	0	2
December	2021	Volta	1	0
December	2021	Western	0	2
December	2021	Western North	0	2
